# Supplementary material for: Clinical–Ultrasound Model to Predict the Clinical Course in Bronchiolitis
Source: Children (Basel). 2024 Aug 14;11(8):987. doi: 10.3390/children11080987 (PMC11352824; doi:10.3390/children11080987)
Supplement: Supplementary file 1 [file children-11-00987-s001.zip]

Archive with 1 entries (1 files):
- children-3121435-supplementary.pdf
